# Supplementary material for: Novel Strategies to Optimize the Amplification of Single-Stranded DNA
Source: Front Bioeng Biotechnol. 2020 May 5;8:401. doi: 10.3389/fbioe.2020.00401 (PMC7214742; doi:10.3389/fbioe.2020.00401)
Supplement: TABLE S1 — List of oligonucleotides used in this study. ddC: dideoxycytidine; invdA: inverted (3′->5′) adenine; N: degenerated position (any nucleotide). [file Table_1.xlsx]

## Sheet: Sheet1
			Table S1. List of oligonucleotides used in this study.
			DNA	sequence	Length (nt)
			Constant ssDNA template	GCTGCGTCGTCTAATACGACTCACTATAGGGATGCGATGGCAGTGACGATGGCAGGTCAGATGACAGTTGCGTAGCGTGCCGGCGATGCGTTGACGGATG	100
			Randomized ssDNA template library	GCTGCGTCGTCTAATACGACTCACTATAGGGATGCGNNNNNNNNNNNNNNNNNNNNNNNNNNNNNNNNNNNNNNNNGTGCCGGCGATGCGTTGACGGATG	100
			Reverse primer (RP)	CATCCGTCAACGCATCGCCGGCAC	24
			Forward primer (FP)	GCTGCGTCGTCTAATACGACTCACTATAGGGATGCG	36
			3’ didesoxy Reverse primer tm 66°C (DDRP66)	CATCCGTCAACGCATCGCCGGCA/3ddC	24
			3’ didesoxy Reverse primer tm 78°C (DDRP78)	CATCCGTCAACGCATCGCCGGCACGCTACG/3ddC	31
			3’ didesoxy Reverse primer tm 81°C (DDRP81)	CATCCGTCAACGCATCGCCGGCACGCTACGCAACTGTCATCTGACCTGC/3ddC	50
			internally inverted 1 primer	AAAAAAAAAAAAAAAAAAAAAAAA/invdA/CATCCGTCAACGCATCGCCGGCAC	49
			internally inverted 2 primer	AAAAAAAAAAAAAAAAAAAAAAA/invdA/invdA/CATCCGTCAACGCATCGCCGGCAC	49
			internally inverted 3 primer	AAAAAAAAAAAAAAAAAAAAAA/invdA/invdA/invdA/CATCCGTCAACGCATCGCCGGCAC	49
			internally inverted 4 primer	AAAAAAAAAAAAAAAAAAAAA/invdA/invdA/invdA/invdA/CATCCGTCAACGCATCGCCGGCAC	49
			internally inverted 5 primer	AAAAAAAAAAAAAAAAAAAA/invdA/invdA/invdA/invdA/invdA/CATCCGTCAACGCATCGCCGGCAC	49
			inverted polyA primer	/invdA/invdA/invdA/invdA/invdA/invdA/invd/invdA/invdA/invdA/invdA/invdA/invdA/invdA/invdA/invdA/invdA/invdA/invdA invdA/invdA/invdA/invdA/invdA/invdA/CATCCGTCAACGCATCGCCGGCAC	49
			EcoRI constant template (ECT)	GCTGCGTCGTCTAATACGACTCACTATAGGGATGCGGTCAGCGTGACGGTGGCGAATTCGTTGGACGGTAGGACGTGTGCCGGCGATGCGTTGACGGATG	100
			EcoRI random template (ERT)	GCTGCGTCGTCTAATACGACTCACTATAGGGATGCGNNNNNNNNNNNNNNNNNGAATTCNNNNNNNNNNNNNNNNNGTGCCGGCGATGCGTTGACGGATG	100
			EY204	TTGGTACCTCAGCTATGCAGTGCCGGCTCCCCGCTATGGAAGGTCATTAGCTCCGGCAAGCAATTAAGAACAAGAGAGACGGTCCTGCAGAC	92
			EY205	TTGGTACCTCAGCTATGCAGTGNNNNNNNNNNNNNNNNNNNNNNNNNNNNNNNNNNNNNNNNNNNNNNNNNNAGAGAGACGGTCCTGCAGAC	92
			EY206	TTGGTACCTCAGCTATGCAGTG	22
			EY207	GTCTGCAGGACCGTCTCTCT	20
